# Supplementary material for: Large-scale global molecular epidemiology of antibiotic resistance determinants in Streptococcus pneumoniae
Source: Microb Genom. 2025 Jul 2;11(7):001444. doi: 10.1099/mgen.0.001444 (PMC12282287; doi:10.1099/mgen.0.001444)
Supplement: Uncited Supplementary Material 2. [file mgen-11-01444-s002.xlsx]

## Sheet: Sequence_accession_numbers
Table S1. Accession numbers for genomic sequences utilized in this study.
GCA_000006885.1
GCA_000007045.1
GCA_000014365.2
GCA_000018965.1
GCA_000018985.1
GCA_000019005.1
GCA_000019025.1
GCA_000019265.1
GCA_000019825.1
GCA_000019985.1
GCA_000026665.1
GCA_000147095.1
GCA_000167615.1
GCA_000171575.1
GCA_000171655.1
GCA_000171675.1
GCA_000171695.1
GCA_000171715.1
GCA_000173175.1
GCA_000173195.1
GCA_000173215.1
GCA_000173275.1
GCA_000173295.1
GCA_000173595.1
GCA_000173635.1
GCA_000174855.1
GCA_000174875.1
GCA_000177775.1
GCA_000180475.1
GCA_000180495.1
GCA_000180535.1
GCA_000180555.1
GCA_000196595.1
GCA_000203715.2
GCA_000203735.2
GCA_000203755.2
GCA_000203775.2
GCA_000210935.1
GCA_000210955.1
GCA_000210975.1
GCA_000210995.1
GCA_000211015.1
GCA_000211035.2
GCA_000211055.2
GCA_000211075.1
GCA_000230335.2
GCA_000230355.2
GCA_000232325.2
GCA_000232385.2
GCA_000232425.2
GCA_000232605.2
GCA_000232945.2
GCA_000232985.2
GCA_000233005.2
GCA_000233085.2
GCA_000233205.2
GCA_000233265.2
GCA_000233285.2
GCA_000233305.2
GCA_000233325.2
GCA_000251085.2
GCA_000251345.2
GCA_000251365.2
GCA_000251385.2
GCA_000251445.2
GCA_000251485.2
GCA_000251505.2
GCA_000251545.2
GCA_000251565.2
GCA_000251645.2
GCA_000251705.2
GCA_000251745.2
GCA_000251765.2
GCA_000251785.2
GCA_000251805.2
GCA_000251825.2
GCA_000251845.2
GCA_000251865.2
GCA_000251885.2
GCA_000251905.2
GCA_000251925.2
GCA_000251945.2
GCA_000251965.2
GCA_000251985.2
GCA_000252025.2
GCA_000252065.2
GCA_000252085.2
GCA_000252105.2
GCA_000252185.2
GCA_000252205.2
GCA_000252225.2
GCA_000252245.2
GCA_000252265.2
GCA_000252305.2
GCA_000256645.1
GCA_000256665.1
GCA_000256685.1
GCA_000273445.1
GCA_000278785.1
GCA_000278865.1
GCA_000278885.1
GCA_000278985.1
GCA_000279005.1
GCA_000279045.1
GCA_000279225.1
GCA_000279475.1
GCA_000279495.1
GCA_000279515.1
GCA_000279575.1
GCA_000279595.1
GCA_000279695.1
GCA_000279715.1
GCA_000279735.1
GCA_000279755.1
GCA_000279775.1
GCA_000279815.1
GCA_000279835.1
GCA_000279855.1
GCA_000279875.1
GCA_000279895.1
GCA_000279915.1
GCA_000279935.1
GCA_000299015.1
GCA_000334575.1
GCA_000334595.1
GCA_000334615.1
GCA_000334635.1
GCA_000334655.1
GCA_000334735.1
GCA_000334755.1
GCA_000334775.1
GCA_000334795.1
GCA_000334815.1
GCA_000334835.1
GCA_000348705.1
GCA_000355925.1
GCA_000355945.1
GCA_000355965.1
GCA_000355985.1
GCA_000411715.1
GCA_000411755.1
GCA_000412955.1
GCA_000468195.1
GCA_000468275.1
GCA_000468295.1
GCA_000468315.1
GCA_000468335.1
GCA_000468355.1
GCA_000468375.1
GCA_000468395.1
GCA_000468415.1
GCA_000468435.1
GCA_000468455.1
GCA_000494795.1
GCA_000495355.1
GCA_000495375.1
GCA_000495395.1
GCA_000685585.1
GCA_000688895.1
GCA_000689155.1
GCA_000762485.1
GCA_000762665.1
GCA_000762685.1
GCA_000762705.1
GCA_000762825.1
GCA_000832325.1
GCA_000939355.1
GCA_000941155.1
GCA_000942775.1
GCA_000944255.1
GCA_000945715.1
GCA_000946055.1
GCA_000946895.1
GCA_000947295.1
GCA_001005565.1
GCA_001005575.1
GCA_001071595.1
GCA_001072305.1
GCA_001072515.1
GCA_001074475.1
GCA_001078685.1
GCA_001082985.2
GCA_001083025.1
GCA_001083045.2
GCA_001083125.1
GCA_001083145.1
GCA_001083205.1
GCA_001083225.1
GCA_001083245.1
GCA_001083265.2
GCA_001083285.1
GCA_001083345.1
GCA_001083365.1
GCA_001083405.2
GCA_001083425.1
GCA_001083465.1
GCA_001083485.1
GCA_001083505.1
GCA_001083525.1
GCA_001083585.1
GCA_001083625.1
GCA_001083645.1
GCA_001083685.1
GCA_001083705.3
GCA_001083725.1
GCA_001083905.1
GCA_001083945.1
GCA_001083965.1
GCA_001083985.1
GCA_001084025.1
GCA_001084045.1
GCA_001084065.1
GCA_001084105.1
GCA_001084145.1
GCA_001084185.1
GCA_001084265.1
GCA_001084285.1
GCA_001084305.1
GCA_001084365.1
GCA_001084385.1
GCA_001084405.1
GCA_001084425.2
GCA_001084445.1
GCA_001084465.1
GCA_001084485.1
GCA_001084505.2
GCA_001084545.2
GCA_001084565.1
GCA_001084605.1
GCA_001084625.1
GCA_001084645.1
GCA_001084665.1
GCA_001084705.2
GCA_001084725.2
GCA_001084745.2
GCA_001084765.2
GCA_001084785.2
GCA_001084805.1
GCA_001084825.1
GCA_001084865.2
GCA_001084905.2
GCA_001084925.1
GCA_001085005.1
GCA_001085045.1
GCA_001085065.1
GCA_001085085.1
GCA_001085105.1
GCA_001085165.1
GCA_001085285.1
GCA_001085305.1
GCA_001085345.1
GCA_001085385.1
GCA_001085405.1
GCA_001085425.1
GCA_001085445.2
GCA_001085465.1
GCA_001085545.1
GCA_001085565.1
GCA_001085585.1
GCA_001085645.2
GCA_001085665.1
GCA_001085705.1
GCA_001085785.1
GCA_001085805.1
GCA_001085825.1
GCA_001085845.1
GCA_001085885.1
GCA_001085945.1
GCA_001085965.2
GCA_001085985.1
GCA_001086005.3
GCA_001086045.1
GCA_001086065.1
GCA_001086085.1
GCA_001086125.1
GCA_001086145.1
GCA_001086165.2
GCA_001086205.1
GCA_001086225.1
GCA_001086245.1
GCA_001086385.1
GCA_001086445.1
GCA_001086465.1
GCA_001086505.1
GCA_001086545.1
GCA_001086565.1
GCA_001086585.2
GCA_001086605.1
GCA_001086665.1
GCA_001086865.1
GCA_001086905.1
GCA_001086925.1
GCA_001086965.1
GCA_001087025.1
GCA_001087045.1
GCA_001087085.2
GCA_001087125.1
GCA_001087145.3
GCA_001087185.1
GCA_001087225.1
GCA_001087265.2
GCA_001087285.1
GCA_001087305.1
GCA_001087325.1
GCA_001087365.1
GCA_001087385.1
GCA_001087405.1
GCA_001087445.1
GCA_001087465.1
GCA_001087485.1
GCA_001087505.2
GCA_001087525.2
GCA_001087565.1
GCA_001087585.1
GCA_001087645.1
GCA_001087705.2
GCA_001087745.2
GCA_001087765.1
GCA_001087785.1
GCA_001087825.1
GCA_001087845.1
GCA_001087865.2
GCA_001087885.1
GCA_001087925.1
GCA_001087945.1
GCA_001087965.1
GCA_001088025.1
GCA_001088045.1
GCA_001088125.1
GCA_001088165.1
GCA_001088185.2
GCA_001088205.2
GCA_001088265.1
GCA_001088325.1
GCA_001088365.1
GCA_001088385.1
GCA_001088405.1
GCA_001088445.2
GCA_001088525.2
GCA_001088545.1
GCA_001088565.1
GCA_001088585.1
GCA_001088625.1
GCA_001088645.2
GCA_001088685.1
GCA_001088705.1
GCA_001088725.2
GCA_001088745.2
GCA_001088785.1
GCA_001088825.1
GCA_001088865.1
GCA_001088885.1
GCA_001088905.1
GCA_001088925.1
GCA_001088945.1
GCA_001088985.2
GCA_001089005.1
GCA_001089025.1
GCA_001089045.1
GCA_001089085.1
GCA_001089105.2
GCA_001089125.1
GCA_001089145.1
GCA_001089165.1
GCA_001089185.1
GCA_001089205.1
GCA_001089245.2
GCA_001089265.1
GCA_001089285.2
GCA_001089305.1
GCA_001089385.1
GCA_001089405.1
GCA_001089425.1
GCA_001089445.2
GCA_001089485.1
GCA_001089505.1
GCA_001089525.1
GCA_001089585.1
GCA_001089605.1
GCA_001089665.1
GCA_001089685.1
GCA_001089705.1
GCA_001089725.2
GCA_001089745.1
GCA_001089765.1
GCA_001089785.1
GCA_001089825.2
GCA_001089845.2
GCA_001089885.2
GCA_001089945.1
GCA_001089965.1
GCA_001090005.1
GCA_001090025.1
GCA_001090045.1
GCA_001090065.1
GCA_001090085.1
GCA_001090125.1
GCA_001090145.1
GCA_001090185.2
GCA_001090205.1
GCA_001090245.1
GCA_001090345.3
GCA_001090425.2
GCA_001090465.1
GCA_001090525.1
GCA_001090545.1
GCA_001090565.2
GCA_001090625.1
GCA_001090645.1
GCA_001090665.1
GCA_001090685.1
GCA_001090705.1
GCA_001090765.1
GCA_001090785.1
GCA_001090805.1
GCA_001090825.2
GCA_001090845.1
GCA_001090865.2
GCA_001090945.1
GCA_001090985.1
GCA_001091025.1
GCA_001091045.1
GCA_001091085.2
GCA_001091125.1
GCA_001091145.2
GCA_001091165.1
GCA_001091185.1
GCA_001091265.2
GCA_001091285.1
GCA_001091305.1
GCA_001091325.1
GCA_001091345.1
GCA_001091365.1
GCA_001091405.1
GCA_001091465.1
GCA_001091505.1
GCA_001091545.1
GCA_001091565.1
GCA_001091585.1
GCA_001091625.1
GCA_001091645.1
GCA_001091705.1
GCA_001091745.1
GCA_001091765.1
GCA_001091805.1
GCA_001091825.1
GCA_001091865.1
GCA_001091905.1
GCA_001091925.2
GCA_001091945.1
GCA_001091985.2
GCA_001092005.1
GCA_001092025.1
GCA_001092045.1
GCA_001092065.1
GCA_001092085.1
GCA_001092125.1
GCA_001092165.2
GCA_001092185.1
GCA_001092285.1
GCA_001092325.1
GCA_001092345.1
GCA_001092365.1
GCA_001092425.1
GCA_001092445.1
GCA_001092525.2
GCA_001092545.1
GCA_001092565.1
GCA_001092605.1
GCA_001092645.1
GCA_001092665.1
GCA_001092685.1
GCA_001092705.2
GCA_001092725.1
GCA_001092805.1
GCA_001092825.1
GCA_001092845.1
GCA_001092885.1
GCA_001092905.1
GCA_001092925.1
GCA_001092965.2
GCA_001092985.1
GCA_001093005.2
GCA_001093045.2
GCA_001093065.2
GCA_001093085.1
GCA_001093105.1
GCA_001093125.2
GCA_001093145.2
GCA_001093165.2
GCA_001093185.1
GCA_001093205.1
GCA_001093285.1
GCA_001093305.1
GCA_001093325.1
GCA_001093345.2
GCA_001093365.2
GCA_001093425.1
GCA_001093445.1
GCA_001093465.1
GCA_001093485.1
GCA_001093565.1
GCA_001093605.1
GCA_001093645.1
GCA_001093665.1
GCA_001093685.2
GCA_001093705.1
GCA_001093725.1
GCA_001093765.1
GCA_001093785.1
GCA_001093805.1
GCA_001093845.1
GCA_001093865.1
GCA_001093905.1
GCA_001093925.1
GCA_001093945.1
GCA_001093965.1
GCA_001094005.1
GCA_001094045.2
GCA_001094125.1
GCA_001094145.1
GCA_001094165.1
GCA_001094185.1
GCA_001094205.1
GCA_001094225.2
GCA_001094265.1
GCA_001094305.1
GCA_001094325.1
GCA_001094345.1
GCA_001094365.1
GCA_001094385.2
GCA_001094445.1
GCA_001094505.2
GCA_001094545.1
GCA_001094565.1
GCA_001094585.1
GCA_001094665.1
GCA_001094685.1
GCA_001094705.1
GCA_001094725.1
GCA_001094785.1
GCA_001094805.1
GCA_001094825.1
GCA_001094845.1
GCA_001094865.1
GCA_001094885.1
GCA_001094905.1
GCA_001094945.1
GCA_001094965.2
GCA_001094985.1
GCA_001095005.1
GCA_001095025.1
GCA_001095065.2
GCA_001095085.1
GCA_001095105.2
GCA_001095165.1
GCA_001095185.1
GCA_001095205.1
GCA_001095245.1
GCA_001095265.1
GCA_001095285.1
GCA_001095365.1
GCA_001095385.1
GCA_001095405.3
GCA_001095445.1
GCA_001095485.2
GCA_001095505.1
GCA_001095525.1
GCA_001095545.1
GCA_001095565.1
GCA_001095605.1
GCA_001095625.2
GCA_001095645.2
GCA_001095725.1
GCA_001095745.2
GCA_001095765.1
GCA_001095785.1
GCA_001095805.1
GCA_001095825.1
GCA_001095845.1
GCA_001095865.2
GCA_001095905.1
GCA_001095925.1
GCA_001095945.1
GCA_001095985.2
GCA_001096005.2
GCA_001096025.1
GCA_001096045.1
GCA_001096085.2
GCA_001096125.1
GCA_001096145.1
GCA_001096165.1
GCA_001096205.1
GCA_001096225.1
GCA_001096265.1
GCA_001096305.1
GCA_001096325.1
GCA_001096425.1
GCA_001096445.1
GCA_001096465.1
GCA_001096525.1
GCA_001096545.1
GCA_001096585.1
GCA_001096605.1
GCA_001096625.1
GCA_001096645.1
GCA_001096685.2
GCA_001096705.1
GCA_001096725.1
GCA_001096765.1
GCA_001096805.1
GCA_001096825.1
GCA_001096845.1
GCA_001096865.2
GCA_001096885.1
GCA_001096925.1
GCA_001097025.2
GCA_001097105.1
GCA_001097125.1
GCA_001097205.1
GCA_001097225.1
GCA_001097245.1
GCA_001097265.1
GCA_001097305.2
GCA_001097345.1
GCA_001097385.1
GCA_001097425.1
GCA_001097445.1
GCA_001097465.1
GCA_001097485.1
GCA_001097505.1
GCA_001097545.1
GCA_001097565.1
GCA_001097645.1
GCA_001097665.1
GCA_001097685.1
GCA_001097765.1
GCA_001097805.1
GCA_001097845.1
GCA_001097865.1
GCA_001097885.1
GCA_001097925.1
GCA_001097945.1
GCA_001097965.1
GCA_001097985.2
GCA_001098025.1
GCA_001098045.1
GCA_001098125.1
GCA_001098145.1
GCA_001098185.1
GCA_001098205.1
GCA_001098265.1
GCA_001098285.1
GCA_001098305.1
GCA_001098345.1
GCA_001098385.1
GCA_001098425.1
GCA_001098445.2
GCA_001098465.1
GCA_001098505.1
GCA_001098545.1
GCA_001098565.2
GCA_001098585.1
GCA_001098605.1
GCA_001098705.1
GCA_001098725.1
GCA_001098745.1
GCA_001098765.1
GCA_001098785.2
GCA_001098805.1
GCA_001098825.1
GCA_001098845.1
GCA_001098885.1
GCA_001098905.1
GCA_001098925.2
GCA_001098965.1
GCA_001098985.1
GCA_001099025.1
GCA_001099085.1
GCA_001099105.1
GCA_001099165.1
GCA_001099225.1
GCA_001099245.1
GCA_001099325.2
GCA_001099345.1
GCA_001099425.1
GCA_001099445.1
GCA_001099485.1
GCA_001099525.1
GCA_001099545.1
GCA_001099565.1
GCA_001099605.1
GCA_001099625.1
GCA_001099665.1
GCA_001099725.1
GCA_001099805.1
GCA_001099845.1
GCA_001099865.1
GCA_001099885.1
GCA_001099905.1
GCA_001100025.1
GCA_001100045.1
GCA_001100125.1
GCA_001100145.1
GCA_001100185.1
GCA_001100205.1
GCA_001100245.2
GCA_001100265.1
GCA_001100305.1
GCA_001100345.2
GCA_001100385.1
GCA_001100405.1
GCA_001100445.1
GCA_001100485.2
GCA_001100525.1
GCA_001100545.1
GCA_001100585.2
GCA_001100645.1
GCA_001100665.1
GCA_001100685.1
GCA_001100705.1
GCA_001100725.1
GCA_001100745.1
GCA_001100785.1
GCA_001100805.1
GCA_001100825.1
GCA_001100845.1
GCA_001100865.2
GCA_001100885.1
GCA_001100905.1
GCA_001100925.1
GCA_001100945.1
GCA_001100965.1
GCA_001100985.2
GCA_001101045.1
GCA_001101065.1
GCA_001101085.1
GCA_001101105.1
GCA_001101125.1
GCA_001101145.2
GCA_001101165.1
GCA_001101185.1
GCA_001101205.2
GCA_001101225.2
GCA_001101245.1
GCA_001101265.1
GCA_001101285.1
GCA_001101325.1
GCA_001101345.2
GCA_001101385.2
GCA_001101405.1
GCA_001101425.1
GCA_001101465.1
GCA_001101485.1
GCA_001101545.2
GCA_001101565.2
GCA_001101605.1
GCA_001101645.1
GCA_001101665.1
GCA_001101685.2
GCA_001101705.1
GCA_001101745.1
GCA_001101785.1
GCA_001101845.1
GCA_001101865.2
GCA_001101885.1
GCA_001101905.1
GCA_001101925.1
GCA_001101945.2
GCA_001101965.2
GCA_001101985.1
GCA_001102005.1
GCA_001102025.1
GCA_001102045.1
GCA_001102065.1
GCA_001102085.1
GCA_001102105.1
GCA_001102125.1
GCA_001102145.1
GCA_001102225.1
GCA_001102265.1
GCA_001102285.1
GCA_001102305.1
GCA_001102345.1
GCA_001102365.2
GCA_001102405.1
GCA_001102425.1
GCA_001102445.2
GCA_001102505.1
GCA_001102525.1
GCA_001102565.1
GCA_001102585.2
GCA_001102625.1
GCA_001102645.1
GCA_001102765.1
GCA_001102785.1
GCA_001102805.2
GCA_001102925.1
GCA_001102945.1
GCA_001102965.1
GCA_001102985.1
GCA_001103065.1
GCA_001103085.1
GCA_001103105.1
GCA_001103225.1
GCA_001103245.2
GCA_001103365.1
GCA_001103425.1
GCA_001103445.2
GCA_001103465.1
GCA_001103525.1
GCA_001103545.1
GCA_001103605.1
GCA_001103685.1
GCA_001103705.1
GCA_001103725.1
GCA_001103765.2
GCA_001103785.1
GCA_001103825.1
GCA_001103865.2
GCA_001103965.1
GCA_001104025.2
GCA_001104085.1
GCA_001104105.1
GCA_001104125.1
GCA_001104225.1
GCA_001104245.1
GCA_001104265.1
GCA_001104285.1
GCA_001104305.1
GCA_001104325.1
GCA_001104385.1
GCA_001104405.2
GCA_001104425.1
GCA_001104445.1
GCA_001104485.1
GCA_001104585.2
GCA_001104605.2
GCA_001104625.1
GCA_001104665.2
GCA_001104725.1
GCA_001104745.1
GCA_001104765.1
GCA_001104785.1
GCA_001104805.2
GCA_001104825.1
GCA_001104845.1
GCA_001104945.2
GCA_001104985.1
GCA_001105005.2
GCA_001105045.1
GCA_001105065.1
GCA_001105085.2
GCA_001105105.1
GCA_001105125.1
GCA_001105165.1
GCA_001105185.1
GCA_001105245.2
GCA_001105285.2
GCA_001105305.1
GCA_001105325.1
GCA_001105385.1
GCA_001105405.1
GCA_001105425.1
GCA_001105445.1
GCA_001105465.1
GCA_001105485.1
GCA_001105505.2
GCA_001105565.2
GCA_001105585.1
GCA_001105605.2
GCA_001105665.2
GCA_001105685.1
GCA_001105705.1
GCA_001105725.1
GCA_001105785.2
GCA_001105865.1
GCA_001105905.2
GCA_001105965.1
GCA_001106005.1
GCA_001106025.1
GCA_001106105.1
GCA_001106125.1
GCA_001106165.2
GCA_001106185.1
GCA_001106245.1
GCA_001106285.1
GCA_001106325.1
GCA_001106345.1
GCA_001106365.1
GCA_001106385.1
GCA_001106405.1
GCA_001106425.1
GCA_001106445.1
GCA_001106465.1
GCA_001106485.1
GCA_001106505.1
GCA_001106565.1
GCA_001106585.1
GCA_001106605.1
GCA_001106685.1
GCA_001106705.1
GCA_001106725.1
GCA_001106805.1
GCA_001106845.1
GCA_001106865.2
GCA_001106885.1
GCA_001106905.1
GCA_001106925.1
GCA_001106945.1
GCA_001106965.1
GCA_001107005.1
GCA_001107085.1
GCA_001107125.1
GCA_001107165.1
GCA_001107185.1
GCA_001107245.1
GCA_001107285.1
GCA_001107305.2
GCA_001107325.1
GCA_001107365.1
GCA_001107385.1
GCA_001107425.1
GCA_001107445.1
GCA_001107465.1
GCA_001107485.1
GCA_001107525.1
GCA_001107565.1
GCA_001107605.1
GCA_001107625.1
GCA_001107645.1
GCA_001107685.1
GCA_001107725.1
GCA_001107765.1
GCA_001107785.2
GCA_001107825.1
GCA_001107865.2
GCA_001107905.1
GCA_001107925.1
GCA_001107965.1
GCA_001107985.1
GCA_001108045.1
GCA_001108065.1
GCA_001108085.1
GCA_001108105.1
GCA_001108145.1
GCA_001108165.1
GCA_001108185.1
GCA_001108205.1
GCA_001108225.1
GCA_001108245.1
GCA_001108285.2
GCA_001108305.1
GCA_001108345.1
GCA_001108365.1
GCA_001108405.1
GCA_001108425.2
GCA_001108445.1
GCA_001108465.1
GCA_001108485.1
GCA_001108505.1
GCA_001108565.1
GCA_001108585.1
GCA_001108605.1
GCA_001108645.1
GCA_001108665.1
GCA_001108705.1
GCA_001108765.2
GCA_001108805.1
GCA_001108825.1
GCA_001108925.1
GCA_001108965.1
GCA_001108985.1
GCA_001109005.1
GCA_001109045.1
GCA_001109065.1
GCA_001109085.2
GCA_001109105.1
GCA_001109125.1
GCA_001109145.1
GCA_001109165.1
GCA_001109185.1
GCA_001109245.1
GCA_001109265.2
GCA_001109365.1
GCA_001109385.2
GCA_001109405.1
GCA_001109445.1
GCA_001109465.1
GCA_001109545.1
GCA_001109565.1
GCA_001109585.1
GCA_001109685.1
GCA_001109705.1
GCA_001109725.1
GCA_001109765.1
GCA_001109785.1
GCA_001109845.1
GCA_001109865.1
GCA_001109885.1
GCA_001109905.1
GCA_001109925.1
GCA_001109965.2
GCA_001110025.1
GCA_001110065.1
GCA_001110085.1
GCA_001110125.1
GCA_001110145.1
GCA_001110165.2
GCA_001110225.1
GCA_001110245.1
GCA_001110265.1
GCA_001110285.1
GCA_001110305.2
GCA_001110325.1
GCA_001110345.1
GCA_001110365.1
GCA_001110385.1
GCA_001110465.1
GCA_001110485.2
GCA_001110505.1
GCA_001110525.1
GCA_001110545.2
GCA_001110585.1
GCA_001110625.1
GCA_001110665.1
GCA_001110705.1
GCA_001110765.1
GCA_001110785.1
GCA_001110805.1
GCA_001110825.1
GCA_001110845.1
GCA_001110865.1
GCA_001110905.2
GCA_001110965.1
GCA_001110985.1
GCA_001111045.1
GCA_001111065.2
GCA_001111105.1
GCA_001111145.1
GCA_001111165.1
GCA_001111205.2
GCA_001111245.2
GCA_001111265.1
GCA_001111285.1
GCA_001111325.2
GCA_001111345.1
GCA_001111365.1
GCA_001111445.1
GCA_001111465.1
GCA_001111485.2
GCA_001111505.1
GCA_001111565.1
GCA_001111585.1
GCA_001111605.1
GCA_001111625.1
GCA_001111665.1
GCA_001111705.1
GCA_001111765.2
GCA_001111785.1
GCA_001111805.2
GCA_001111845.1
GCA_001111925.1
GCA_001111945.2
GCA_001111985.1
GCA_001112005.1
GCA_001112025.1
GCA_001112045.1
GCA_001112105.1
GCA_001112145.2
GCA_001112245.1
GCA_001112265.1
GCA_001112285.1
GCA_001112385.1
GCA_001112485.1
GCA_001112505.1
GCA_001112525.1
GCA_001112545.1
GCA_001112565.1
GCA_001112585.1
GCA_001112605.1
GCA_001112625.1
GCA_001112645.1
GCA_001112685.1
GCA_001112725.1
GCA_001112745.1
GCA_001112765.1
GCA_001112785.1
GCA_001112825.2
GCA_001112905.1
GCA_001112985.1
GCA_001113005.1
GCA_001113045.1
GCA_001113085.1
GCA_001113125.2
GCA_001113165.1
GCA_001113185.1
GCA_001113205.1
GCA_001113225.1
GCA_001113245.1
GCA_001113265.1
GCA_001113285.1
GCA_001113345.1
GCA_001113385.1
GCA_001113405.1
GCA_001113465.1
GCA_001113505.1
GCA_001113545.1
GCA_001113565.1
GCA_001113625.1
GCA_001113645.1
GCA_001113705.2
GCA_001113725.1
GCA_001113745.1
GCA_001113785.2
GCA_001113805.1
GCA_001113825.1
GCA_001113845.1
GCA_001113885.1
GCA_001113905.1
GCA_001113965.1
GCA_001113985.1
GCA_001114005.1
GCA_001114025.1
GCA_001114045.1
GCA_001114125.1
GCA_001114145.2
GCA_001114165.2
GCA_001114205.1
GCA_001114225.1
GCA_001114245.2
GCA_001114285.2
GCA_001114325.1
GCA_001114345.2
GCA_001114405.1
GCA_001114425.1
GCA_001114465.2
GCA_001114485.1
GCA_001114525.2
GCA_001114545.1
GCA_001114585.1
GCA_001114625.1
GCA_001114645.1
GCA_001114685.1
GCA_001114705.1
GCA_001114725.1
GCA_001114765.1
GCA_001114805.1
GCA_001114825.2
GCA_001114885.2
GCA_001114905.2
GCA_001115005.1
GCA_001115065.2
GCA_001115085.2
GCA_001115125.1
GCA_001115145.1
GCA_001115165.1
GCA_001115205.1
GCA_001115225.1
GCA_001115265.1
GCA_001115285.1
GCA_001115325.1
GCA_001115345.1
GCA_001115365.1
GCA_001115425.1
GCA_001115445.2
GCA_001115465.1
GCA_001115525.1
GCA_001115565.1
GCA_001115585.1
GCA_001115605.1
GCA_001115625.1
GCA_001115645.1
GCA_001115665.1
GCA_001115745.1
GCA_001115765.1
GCA_001115805.2
GCA_001115825.2
GCA_001115845.1
GCA_001115865.1
GCA_001115885.1
GCA_001115925.1
GCA_001115945.2
GCA_001115985.1
GCA_001116005.2
GCA_001116045.2
GCA_001116065.1
GCA_001116125.2
GCA_001116165.1
GCA_001116185.1
GCA_001116205.1
GCA_001116245.1
GCA_001116285.1
GCA_001116325.1
GCA_001116365.1
GCA_001116385.1
GCA_001116405.1
GCA_001116425.2
GCA_001116465.1
GCA_001116485.1
GCA_001116505.1
GCA_001116545.2
GCA_001116585.1
GCA_001116605.1
GCA_001116625.1
GCA_001116665.2
GCA_001116705.1
GCA_001116725.1
GCA_001116765.2
GCA_001116785.2
GCA_001116805.1
GCA_001116845.1
GCA_001116945.1
GCA_001116965.1
GCA_001116985.1
GCA_001117005.1
GCA_001117045.1
GCA_001117065.1
GCA_001117085.1
GCA_001117105.1
GCA_001117165.2
GCA_001117185.1
GCA_001117245.1
GCA_001117265.1
GCA_001117345.1
GCA_001117385.2
GCA_001117405.2
GCA_001117445.1
GCA_001117505.1
GCA_001117545.1
GCA_001117565.1
GCA_001117585.1
GCA_001117605.1
GCA_001117625.1
GCA_001117645.1
GCA_001117745.2
GCA_001117765.2
GCA_001117825.1
GCA_001117845.1
GCA_001117865.1
GCA_001117885.1
GCA_001117905.2
GCA_001117945.1
GCA_001118005.1
GCA_001118025.1
GCA_001118045.2
GCA_001118065.1
GCA_001118085.2
GCA_001118105.1
GCA_001118145.1
GCA_001118205.1
GCA_001118245.1
GCA_001118265.1
GCA_001118325.1
GCA_001118365.1
GCA_001118385.1
GCA_001118405.1
GCA_001118445.1
GCA_001118465.1
GCA_001118485.2
GCA_001118505.2
GCA_001118525.1
GCA_001118565.1
GCA_001118605.1
GCA_001118645.1
GCA_001118685.1
GCA_001118705.1
GCA_001118725.2
GCA_001118765.2
GCA_001118785.1
GCA_001118845.1
GCA_001118865.1
GCA_001118885.1
GCA_001118925.1
GCA_001118945.1
GCA_001118985.1
GCA_001119005.1
GCA_001119025.1
GCA_001119045.2
GCA_001119065.1
GCA_001119105.1
GCA_001119145.1
GCA_001119165.1
GCA_001119205.1
GCA_001119285.2
GCA_001119325.1
GCA_001119345.2
GCA_001119365.3
GCA_001119405.1
GCA_001119425.1
GCA_001119465.2
GCA_001119525.1
GCA_001119545.1
GCA_001119565.1
GCA_001119585.1
GCA_001119605.1
GCA_001119625.1
GCA_001119645.1
GCA_001119725.1
GCA_001119765.1
GCA_001119785.1
GCA_001119845.2
GCA_001119865.1
GCA_001119885.1
GCA_001119925.1
GCA_001119965.1
GCA_001120045.1
GCA_001120125.1
GCA_001120185.2
GCA_001120205.1
GCA_001120225.1
GCA_001120265.1
GCA_001120285.1
GCA_001120305.1
GCA_001120325.1
GCA_001120345.1
GCA_001120365.1
GCA_001120465.1
GCA_001120485.1
GCA_001120505.1
GCA_001120545.2
GCA_001120565.1
GCA_001120585.1
GCA_001120705.1
GCA_001120745.1
GCA_001120765.2
GCA_001120785.1
GCA_001120805.1
GCA_001120825.1
GCA_001120885.1
GCA_001120925.2
GCA_001120945.1
GCA_001121025.1
GCA_001121085.1
GCA_001121105.1
GCA_001121145.1
GCA_001121165.1
GCA_001121205.1
GCA_001121245.2
GCA_001121285.1
GCA_001121305.1
GCA_001121345.2
GCA_001121385.1
GCA_001121405.1
GCA_001121445.1
GCA_001121465.1
GCA_001121485.1
GCA_001121505.1
GCA_001121525.2
GCA_001121565.1
GCA_001121585.1
GCA_001121645.1
GCA_001121665.2
GCA_001121685.1
GCA_001121705.1
GCA_001121725.1
GCA_001121765.2
GCA_001121825.1
GCA_001121845.1
GCA_001121885.1
GCA_001121945.1
GCA_001121965.1
GCA_001122005.1
GCA_001122045.1
GCA_001122065.1
GCA_001122145.1
GCA_001122185.2
GCA_001122205.1
GCA_001122245.1
GCA_001122285.1
GCA_001122385.2
GCA_001122405.1
GCA_001122425.1
GCA_001122445.1
GCA_001122485.1
GCA_001122505.2
GCA_001122525.1
GCA_001122545.1
GCA_001122565.1
GCA_001122585.1
GCA_001122645.1
GCA_001122665.2
GCA_001122685.2
GCA_001122705.1
GCA_001122725.1
GCA_001122745.1
GCA_001122785.1
GCA_001122825.1
GCA_001122845.1
GCA_001122865.1
GCA_001122885.1
GCA_001122905.2
GCA_001122925.1
GCA_001122945.1
GCA_001122985.2
GCA_001123005.1
GCA_001123085.1
GCA_001123105.1
GCA_001123125.1
GCA_001123145.1
GCA_001123165.1
GCA_001123185.1
GCA_001123225.1
GCA_001123245.1
GCA_001123265.1
GCA_001123305.1
GCA_001123325.1
GCA_001123405.1
GCA_001123505.1
GCA_001123545.1
GCA_001123565.1
GCA_001123585.1
GCA_001123665.1
GCA_001123705.1
GCA_001123725.1
GCA_001123745.1
GCA_001123865.2
GCA_001123885.1
GCA_001123905.1
GCA_001123925.1
GCA_001123945.1
GCA_001123985.1
GCA_001124005.2
GCA_001124045.1
GCA_001124085.1
GCA_001124125.1
GCA_001124145.1
GCA_001124165.2
GCA_001124205.1
GCA_001124225.1
GCA_001124245.1
GCA_001124265.1
GCA_001124305.1
GCA_001124325.1
GCA_001124345.1
GCA_001124445.1
GCA_001124465.1
GCA_001124485.1
GCA_001124505.1
GCA_001124545.1
GCA_001124585.1
GCA_001124605.1
GCA_001124625.1
GCA_001124645.1
GCA_001124665.1
GCA_001124765.2
GCA_001124785.1
GCA_001124845.2
GCA_001124865.1
GCA_001124905.1
GCA_001124965.1
GCA_001125045.1
GCA_001125065.1
GCA_001125105.1
GCA_001125125.1
GCA_001125145.1
GCA_001125165.1
GCA_001125185.1
GCA_001125225.1
GCA_001125305.1
GCA_001125365.1
GCA_001125385.1
GCA_001125405.1
GCA_001125425.2
GCA_001125505.1
GCA_001125525.2
GCA_001125545.2
GCA_001125565.1
GCA_001125585.1
GCA_001125605.1
GCA_001125625.1
GCA_001125645.1
GCA_001125665.1
GCA_001125685.1
GCA_001125705.1
GCA_001125765.2
GCA_001125805.1
GCA_001125825.1
GCA_001125865.1
GCA_001125905.1
GCA_001125925.2
GCA_001125945.1
GCA_001125985.1
GCA_001126005.1
GCA_001126025.1
GCA_001126065.1
GCA_001126105.1
GCA_001126145.1
GCA_001126205.1
GCA_001126225.1
GCA_001126265.1
GCA_001126305.1
GCA_001126345.1
GCA_001126365.1
GCA_001126425.2
GCA_001126445.2
GCA_001126465.1
GCA_001126485.1
GCA_001126505.1
GCA_001126525.2
GCA_001126545.1
GCA_001126565.1
GCA_001126585.1
GCA_001126605.2
GCA_001126685.1
GCA_001126765.1
GCA_001126785.1
GCA_001126905.1
GCA_001126945.2
GCA_001126965.1
GCA_001126985.1
GCA_001127005.1
GCA_001127025.1
GCA_001127045.1
GCA_001127085.1
GCA_001127145.2
GCA_001127165.1
GCA_001127205.2
GCA_001127225.1
GCA_001127245.2
GCA_001127265.1
GCA_001127285.2
GCA_001127305.1
GCA_001127325.2
GCA_001127345.1
GCA_001127365.1
GCA_001127405.2
GCA_001127425.1
GCA_001127445.1
GCA_001127465.1
GCA_001127525.1
GCA_001127545.2
GCA_001127585.1
GCA_001127625.2
GCA_001127725.1
GCA_001127745.1
GCA_001127765.1
GCA_001127785.1
GCA_001127805.2
GCA_001127845.2
GCA_001127865.2
GCA_001127905.1
GCA_001127925.1
GCA_001127985.1
GCA_001128005.1
GCA_001128045.1
GCA_001128085.1
GCA_001128145.1
GCA_001128165.1
GCA_001128185.2
GCA_001128225.1
GCA_001128245.1
GCA_001128285.1
GCA_001128325.1
GCA_001128345.1
GCA_001128445.1
GCA_001128465.1
GCA_001128485.1
GCA_001128505.1
GCA_001128525.1
GCA_001128565.2
GCA_001128585.2
GCA_001128605.2
GCA_001128645.1
GCA_001128665.1
GCA_001128705.1
GCA_001128765.2
GCA_001128785.1
GCA_001128825.1
GCA_001128845.1
GCA_001128905.1
GCA_001128925.1
GCA_001128945.1
GCA_001128965.1
GCA_001128985.1
GCA_001129005.1
GCA_001129025.2
GCA_001129045.1
GCA_001129065.1
GCA_001129125.1
GCA_001129165.2
GCA_001129185.1
GCA_001129205.1
GCA_001129265.1
GCA_001129285.1
GCA_001129365.1
GCA_001129405.1
GCA_001129425.1
GCA_001129445.1
GCA_001129465.2
GCA_001129485.1
GCA_001129505.1
GCA_001129525.1
GCA_001129545.1
GCA_001129565.1
GCA_001129605.1
GCA_001129625.1
GCA_001129645.1
GCA_001129665.1
GCA_001129685.1
GCA_001129705.1
GCA_001129725.1
GCA_001129745.2
GCA_001129765.2
GCA_001129785.1
GCA_001129825.1
GCA_001129845.2
GCA_001129865.1
GCA_001129905.2
GCA_001129945.1
GCA_001129965.1
GCA_001130005.1
GCA_001130045.1
GCA_001130065.1
GCA_001130085.1
GCA_001130105.2
GCA_001130125.1
GCA_001130145.1
GCA_001130165.2
GCA_001130205.1
GCA_001130225.1
GCA_001130245.2
GCA_001130305.1
GCA_001130325.1
GCA_001130365.1
GCA_001130385.2
GCA_001130405.1
GCA_001130445.1
GCA_001130465.2
GCA_001130485.2
GCA_001130505.1
GCA_001130525.1
GCA_001130565.1
GCA_001130605.1
GCA_001130665.2
GCA_001130705.1
GCA_001130765.1
GCA_001130785.1
GCA_001130805.2
GCA_001130825.1
GCA_001130845.1
GCA_001130885.1
GCA_001130945.1
GCA_001130965.1
GCA_001130985.1
GCA_001131005.1
GCA_001131025.1
GCA_001131045.1
GCA_001131065.1
GCA_001131085.2
GCA_001131105.1
GCA_001131125.1
GCA_001131145.1
GCA_001131165.1
GCA_001131205.2
GCA_001131225.1
GCA_001131245.1
GCA_001131265.1
GCA_001131305.1
GCA_001131345.1
GCA_001131385.1
GCA_001131405.2
GCA_001131445.1
GCA_001131465.1
GCA_001131485.1
GCA_001131545.1
GCA_001131565.1
GCA_001131665.1
GCA_001131725.2
GCA_001131745.1
GCA_001131805.1
GCA_001131825.1
GCA_001131865.1
GCA_001131885.1
GCA_001131905.1
GCA_001131925.1
GCA_001131945.1
GCA_001131985.1
GCA_001132025.1
GCA_001132045.1
GCA_001132105.1
GCA_001132145.3
GCA_001132165.2
GCA_001132205.1
GCA_001132225.1
GCA_001132245.1
GCA_001132325.1
GCA_001132345.1
GCA_001132365.1
GCA_001132385.1
GCA_001132405.1
GCA_001132465.2
GCA_001132485.1
GCA_001132505.1
GCA_001132525.1
GCA_001132545.1
GCA_001132565.1
GCA_001132585.1
GCA_001132685.2
GCA_001132725.1
GCA_001132805.1
GCA_001132825.2
GCA_001132845.1
GCA_001132865.1
GCA_001132945.1
GCA_001132965.1
GCA_001132985.2
GCA_001133045.1
GCA_001133085.1
GCA_001133125.1
GCA_001133145.1
GCA_001133165.1
GCA_001133185.1
GCA_001133205.2
GCA_001133245.1
GCA_001133265.1
GCA_001133365.2
GCA_001133385.1
GCA_001133425.1
GCA_001133465.1
GCA_001133485.2
GCA_001133505.1
GCA_001133545.1
GCA_001133665.1
GCA_001133685.1
GCA_001133705.1
GCA_001133725.2
GCA_001133785.1
GCA_001133805.1
GCA_001133825.1
GCA_001133845.1
GCA_001133865.2
GCA_001133885.2
GCA_001133905.1
GCA_001133945.1
GCA_001134025.1
GCA_001134045.1
GCA_001134085.2
GCA_001134105.1
GCA_001134145.1
GCA_001134185.1
GCA_001134285.1
GCA_001134305.1
GCA_001134325.1
GCA_001134385.1
GCA_001134445.1
GCA_001134465.2
GCA_001134505.1
GCA_001134545.1
GCA_001134565.1
GCA_001134665.1
GCA_001134685.1
GCA_001134765.1
GCA_001134785.1
GCA_001134805.1
GCA_001134825.2
GCA_001134845.1
GCA_001134865.1
GCA_001134925.1
GCA_001134945.1
GCA_001134965.1
GCA_001135025.1
GCA_001135045.1
GCA_001135065.2
GCA_001135085.2
GCA_001135145.1
GCA_001135165.1
GCA_001135205.1
GCA_001135225.1
GCA_001135325.2
GCA_001135345.1
GCA_001135365.2
GCA_001135445.2
GCA_001135505.1
GCA_001135545.1
GCA_001135565.1
GCA_001135605.1
GCA_001135625.1
GCA_001135645.2
GCA_001135665.1
GCA_001135685.1
GCA_001135705.1
GCA_001135725.1
GCA_001135765.2
GCA_001135845.1
GCA_001135885.1
GCA_001135945.1
GCA_001135965.2
GCA_001135985.1
GCA_001136025.1
GCA_001136045.1
GCA_001136065.2
GCA_001136085.1
GCA_001136105.1
GCA_001136145.2
GCA_001136165.2
GCA_001136185.1
GCA_001136205.1
GCA_001136225.1
GCA_001136245.1
GCA_001136285.1
GCA_001136305.1
GCA_001136345.2
GCA_001136365.1
GCA_001136405.1
GCA_001136425.1
GCA_001136485.1
GCA_001136505.2
GCA_001136525.1
GCA_001136545.1
GCA_001136565.1
GCA_001136585.1
GCA_001136625.1
GCA_001136645.1
GCA_001136665.1
GCA_001136685.1
GCA_001136705.2
GCA_001136765.1
GCA_001136785.1
GCA_001136825.2
GCA_001136845.1
GCA_001136865.1
GCA_001136905.1
GCA_001136925.1
GCA_001136945.1
GCA_001136965.1
GCA_001136985.1
GCA_001137005.1
GCA_001137045.1
GCA_001137085.1
GCA_001137105.1
GCA_001137125.1
GCA_001137145.1
GCA_001137165.1
GCA_001137185.2
GCA_001137225.1
GCA_001137265.2
GCA_001137285.1
GCA_001137325.1
GCA_001137345.2
GCA_001137385.1
GCA_001137425.2
GCA_001137445.1
GCA_001137465.1
GCA_001137485.1
GCA_001137505.1
GCA_001137565.1
GCA_001137585.1
GCA_001137625.1
GCA_001137645.1
GCA_001137665.1
GCA_001137685.1
GCA_001137765.1
GCA_001137785.1
GCA_001137805.2
GCA_001137825.2
GCA_001137845.1
GCA_001137865.1
GCA_001137905.1
GCA_001137925.1
GCA_001137945.1
GCA_001137965.1
GCA_001138005.2
GCA_001138025.1
GCA_001138045.2
GCA_001138065.1
GCA_001138125.1
GCA_001138165.1
GCA_001138185.1
GCA_001138205.1
GCA_001138265.1
GCA_001138285.1
GCA_001138385.1
GCA_001138405.1
GCA_001138425.1
GCA_001138505.1
GCA_001138525.1
GCA_001138545.1
GCA_001138565.1
GCA_001138585.1
GCA_001138605.1
GCA_001138625.1
GCA_001138685.1
GCA_001138745.1
GCA_001138765.1
GCA_001138785.1
GCA_001138805.1
GCA_001138825.1
GCA_001138845.1
GCA_001138865.1
GCA_001138925.1
GCA_001138945.1
GCA_001138965.1
GCA_001138985.1
GCA_001139005.2
GCA_001139025.1
GCA_001139065.2
GCA_001139085.1
GCA_001139105.1
GCA_001139125.1
GCA_001139165.1
GCA_001139185.1
GCA_001139225.1
GCA_001139265.1
GCA_001139285.1
GCA_001139305.1
GCA_001139365.2
GCA_001139405.1
GCA_001139425.1
GCA_001139445.1
GCA_001139465.1
GCA_001139485.1
GCA_001139525.1
GCA_001139545.2
GCA_001139565.1
GCA_001139605.1
GCA_001139625.2
GCA_001139645.2
GCA_001139665.1
GCA_001139685.1
GCA_001139725.1
GCA_001139765.1
GCA_001139805.1
GCA_001139825.1
GCA_001139845.1
GCA_001139865.1
GCA_001139885.1
GCA_001139905.1
GCA_001139925.1
GCA_001139965.1
GCA_001139985.1
GCA_001140005.1
GCA_001140045.1
GCA_001140085.1
GCA_001140105.2
GCA_001140125.1
GCA_001140145.1
GCA_001140165.1
GCA_001140185.1
GCA_001140225.1
GCA_001140245.1
GCA_001140285.1
GCA_001140365.2
GCA_001140385.1
GCA_001140425.1
GCA_001140445.1
GCA_001140505.1
GCA_001140525.2
GCA_001140545.1
GCA_001140645.1
GCA_001140685.2
GCA_001140705.1
GCA_001140745.1
GCA_001140785.1
GCA_001140805.2
GCA_001140825.1
GCA_001140865.1
GCA_001140885.1
GCA_001140905.1
GCA_001140925.1
GCA_001140965.1
GCA_001141005.1
GCA_001141145.1
GCA_001141245.1
GCA_001141265.1
GCA_001141285.1
GCA_001141305.1
GCA_001141325.1
GCA_001141345.1
GCA_001141365.1
GCA_001141385.1
GCA_001141405.1
GCA_001141425.1
GCA_001141465.1
GCA_001141485.2
GCA_001141525.2
GCA_001141545.1
GCA_001141565.1
GCA_001141585.1
GCA_001141685.1
GCA_001141725.1
GCA_001141745.1
GCA_001141765.1
GCA_001141785.1
GCA_001141845.1
GCA_001141865.1
GCA_001141885.2
GCA_001141925.2
GCA_001141965.1
GCA_001141985.1
GCA_001142005.2
GCA_001142025.1
GCA_001142045.2
GCA_001142065.1
GCA_001142145.1
GCA_001142185.1
GCA_001142205.1
GCA_001142225.2
GCA_001142245.1
[truncated: 43,377 more rows]
